# Supplementary material for: The spinal cord facilitates cerebellar upper limb motor learning and control; inputs from neuromusculoskeletal simulation
Source: PLoS Comput Biol. 2024 Jan 2;20(1):e1011008. doi: 10.1371/journal.pcbi.1011008 (PMC10786408; doi:10.1371/journal.pcbi.1011008)
Supplement: S1 Table — (XLSX) [file pcbi.1011008.s019.xlsx]

## Sheet: Sheet1
Parameter	GC	PC	DCN
C (pF)	2	100	2
gL (nS)	1	6	0.2
EL (mV)	-65	-70	-70
EAMPA (mV)	0	0	0
EGABA (mV)	-	-	-80
τAMPA (ms)	1	1.2	0.5
τNMDA (ms)	-	-	14
τGABA (ms)	-	-	10
Vthr (mV)	-50	-52	-40
Tref (ms)	1	2	1
